# Supplementary material for: Genetic Diversity and Population Structure of Cylindrocarpon-like Fungi Infecting Ginseng Roots in Northeast China
Source: J Fungi (Basel). 2022 Aug 2;8(8):814. doi: 10.3390/jof8080814 (PMC9410487; doi:10.3390/jof8080814)
Supplement: Supplementary file 1 [file jof-08-00814-s001.zip]

Archive with 1 entries (1 files):
- jof-1805294-supplementary.pdf
